# Supplementary material for: A Quantitative Risk Assessment Model for Listeria monocytogenes in Ready-to-Eat Cantaloupe
Source: Foods. 2025 Jun 23;14(13):2212. doi: 10.3390/foods14132212 (PMC12248774; doi:10.3390/foods14132212)
Supplement: Supplementary file 1 [file foods-14-02212-s001.zip]

Archive with 1 entries (1 files):
- foods-3650603-supplementary.xlsx
