# Supplementary material for: A Quantitative Risk Assessment Model for Listeria monocytogenes in Ready-to-Eat Cantaloupe
Source: Foods. 2025 Jun 23;14(13):2212. doi: 10.3390/foods14132212 (PMC12248774; doi:10.3390/foods14132212)
Supplement: Supplementary file 1 [file foods-14-02212-s001.zip › foods-3650603-supplementary.xlsx]

## Sheet: Feuil1
Stage	parameter	definition	unit	Value
Transportation from processing to retail	Temp_min_transport	min temperature during the transport	degree Celsius	3
Transportation from processing to retail	Temp_mode_transport	mode temperature during the transport	degree Celsius	5
Transportation from processing to retail	Temp_max_transport	max temperature during the transport	degree Celsius	10.3
Transportation from processing to retail	t_min_transport	min duration of transport	hours	2
Transportation from processing to retail	t_mode_transport	mode duration of transport	hours	5
Transportation from processing to retail	t_max_transport	max duration of transport	hours	9
Retail	Temp_min_retail	min temperature at the retail	degree Celsius	3
Retail	Temp_mode_retail	mode temperature at the retail	degree Celsius	5
Retail	Temp_max_retail	max temperature at the retail	degree Celsius	10.3
Retail	t_min_retail	min duration at the retail	hours	2
Retail	t_mode_retail	mode duration at the retail	hours	5
Retail	t_max_retail	max duration at the retail	hours	9.0
Transport to consumer homes	Temp_min_2home	min temperature from retail to home	degree Celsius	7
Transport to consumer homes	Temp_mode_2home	mode temperature from retail to home	degree Celsius	15
Transport to consumer homes	Temp_max_2home	max temperature from retail to home	degree Celsius	30
Transport to consumer homes	timeShape	duration of the transport. shape parameter	minutes	6.2
Transport to consumer homes	timeScale	duration of the transport. scale parameter	minutes	8.2
Consumer handling at home	Temp_min_home	min temperature of storage at home	degree Celsius	3.1
Consumer handling at home	Temp_mode_home	mode temperature of storage at home	degree Celsius	6.64
Consumer handling at home	Temp_max_home	max temperature of storage at home	degree Celsius	11.1
Consumer handling at home	t_min_home=3	min duration of storage at home	hours	3
Consumer handling at home	t_mode_home=6	mode duration of storage at home	hours	24
Consumer handling at home	t_max_home=48	max duration of storage at home	hours	120
